# Supplementary material for: Genome-Wide Association Study of Resistance to Largemouth Bass Ranavirus (LMBV) in Micropterus salmoides
Source: Int J Mol Sci. 2024 Sep 18;25(18):10036. doi: 10.3390/ijms251810036 (PMC11432711; doi:10.3390/ijms251810036)
Supplement: Supplementary file 1 [file ijms-25-10036-s001.zip]

Archive with 1 entries (1 files):
- ijms-3135708-supplementary.pdf
